# Supplementary material for: Microsatellite frequencies vary with body mass and body temperature in mammals, suggesting correlated variation in mutation rate
Source: PeerJ. 2014 Nov 6;2:e663. doi: 10.7717/peerj.663 (PMC4226647; doi:10.7717/peerj.663)
Supplement: Table S3 — Predictions are based on regressions between log(microsatellite frequency) and phenotype. Only regressions based on motif-repeat number combinations that yield a rank correlation significant at the stated alpha level are used for prediction. This Table lists a range of different thresholds along with the resulting correlations between actual and predicted body mass and body temperature. A threshold of alpha = 1 is where data from all regressions are used. In general, the more stringent the criteria used for inclusion the stronger the correlation between actual and predicted phenotype. Results are presented for both pure repeat tracts and those containing a single interruption. [file peerj-02-663-s003.xlsx]

## Sheet: Sheet1
pure
	Mass		Temperature
threshold	cor	P	cor	P
1	0.02	0.85	0.38	0.001
0.1	0.23	0.06	0.54	1.5e-06
0.05	0.28	0.02	0.56	5.5e-07
0.01	0.36	0.003	0.59	9.5e-08
interrupted
	Mass		Temperature
threshold	cor	P	cor	P
1	0.01	0.93	0.33	0.006
0.1	0.14	0.26	0.49	1.9e-05
0.05	0.21	0.09	0.53	3.5e-06
0.01	0.22	0.07	0.55	1e-06
