# Supplementary material for: Microsatellite frequencies vary with body mass and body temperature in mammals, suggesting correlated variation in mutation rate
Source: PeerJ. 2014 Nov 6;2:e663. doi: 10.7717/peerj.663 (PMC4226647; doi:10.7717/peerj.663)
Supplement: Figure S3 — The phylogeny is presented in Nexus format and can be drawn using any standard tree-drawing package (e.g., TreeView, 1. Page R.D.M. 1996 TreeView: an application to display phylogenetic trees on personal computers. Computer Applications in Biosciences 12, 357–358.). [file peerj-02-663-s006.txt]

#NEXUS

BEGIN TAXA;
   DIMENSIONS NTAX = 69;
   TAXLABELS
BTA
BGR
CHI
OAR
PHO
TTR
OOR
SSC
CFE
VPA
ECA
CSI
MDA
MLU
MBR
EFU
PVA
PAL
LWE
ORO
AME
MFU
CFA
FCA
EEU
CCR
SAR
PPA
PTR
HSA
GGO
PAB
NLE
MMU
MFA
PAN
CJA
SBO
TSY
MIM
OGA
CGR
MAU
MOC
MMS
RNO
JJA
DOR
CLA
ODE
CPO
HGL
STR
OPR
OCU
TBE
CAS
ETE
EED
OAF
PCA
LAF
TMA
DAS
CHO
MEU
SHA
MDO
OAN
   ;
END;

BEGIN TREES;
TREE * UNTITLED = [&R] (((((((((((((BTA:3.6,BGR:3.6):15.5,((CHI:11.8,OAR:11.8):5.5,PHO:17.3):1.8):42.7,(TTR:9.1,OOR:9.1):52.7):5.5,SSC:67.3):1.8,(CFE:11.8,VPA:11.8):57.3):16.4,(ECA:60.9, CSI:60.9):24.5):0.9,(((MDA:13.6,(MLU:8.2,MBR:8.2):5.5):2.7,EFU:16.4):45.5,(PVA:13.6,PAL:13.6):48.2):24.5):0.9, ((((LWE:23.6,ORO:23.6):17.3,(AME:32.7,MFU:32.7):8.2):9.1,CFA:50):10,FCA:60):27.3):1.8,(EEU:74.5,(CCR:70.9,SAR:70.9):3.6):14.5):6.4, ((((((((((PPA:1.8,PTR:1.8):5.5,HSA:6.4):0.9,GGO:7.3):6.4,PAB:13.6):2.7,NLE:16.4):5.5,((MMU:0.9,MFA:0.9):16.4,PAN:17.3):4.5):10.9,(CJA:23.6,SBO:23.6):9.1):43.6,TSY:76.4):2.9,(MIM:58.2,OGA:58.2):21.1):9.8, ((((((((CGR:10,MAU:10):11.8,MOC:21.8):0.9,(MMS:19.1,RNO:19.1):3.6):31.8,JJA:54.5):12.7,DOR:67.3):4.5,((((CLA:36.4,ODE:36.4):3.6,CPO:40):4.5,HGL:44.5):25.5,STR:70):1.8):10,(OPR:50.9,OCU:50.9):30.9):5.5,TBE:87.3):1.8):6.4):10, (((((CAS:68.2,ETE:68.2):12.2,EED:80.4):1.5,OAF:81.8):3.6,((PCA:64.5,LAF:64.5):2.7,TMA:67.3):18.2):17.3,(DAS:70.9,CHO:70.9):32):2.7):92.7,((MEU:70,SHA:70):13.6,MDO:83.6):114.5):30,OAN:229.1);


END;
